# Supplementary material for: Salidroside Alleviates Renal Fibrosis in SAMP8 Mice by Inhibiting Ferroptosis
Source: Molecules. 2022 Nov 19;27(22):8039. doi: 10.3390/molecules27228039 (PMC9698989; doi:10.3390/molecules27228039)
Supplement: Supplementary file 1 [file molecules-27-08039-s001.zip]

Archive with 1 entries (1 files):
- molecules-1948667-supplementary.xls
