# Supplementary material for: Salidroside Alleviates Renal Fibrosis in SAMP8 Mice by Inhibiting Ferroptosis
Source: Molecules. 2022 Nov 19;27(22):8039. doi: 10.3390/molecules27228039 (PMC9698989; doi:10.3390/molecules27228039)
Supplement: Supplementary file 1 [file molecules-27-08039-s001.zip › molecules-1948667-supplementary.xls]

## Sheet: EVenn
Targets of salidroside	Targets of disease	Interactive targets
ATIC	CFTR	ADA
CA13	TERT	ADK
CA14	RTEL1	ADORA1
CA7	CFH	ADORA2A
CDA	HMCN1	ADRB2
GAA	C3	AKR1B1
LDHA	TGFB1	CHRM1
METAP2	VHL	CHRM2
MTLD	PAX2	CNR2
NUDC	REN	DNMT1
PRKCD	ABCA4	ESR2
PRKCQ	CEP290	GBA
PYGL	PARN	HSP90AA1
SLC5A1	NPHP1	MME
SLC5A2	RET	SELL
SSB	ERCC6	SI
TOP1	PKD1	TACR1
AADAT	APOE	TYR
ABL1	AGT	ABCC1
ACACB	LOC111674472	ACE
ACBD6	EGF	ACHE
ACTA1	AGTR1	ADAM17
ACVR2B	SLC4A4	ADORA2B
ACX1	RPGRIP1L	AGL
ADCY2	FBLN5	ALDH18A1
ADH	PKHD1	ALDH1A2
ADORA3	LOC110806263	ALOX12
AHCY	FLCN	ALOX5
AKR1C21	CFI	ANPEP
ALD1	HMOX1	ANXA4
ALDH1B1	ATP6V0A4	ANXA5
AMPC	TP53	AOC3
AMY2A	TNF	APEX1
APAH	MUC1	AURKA
APBB1	TERC	B4GALT1
APEA	CFB	BCL2A1
ARGB	NPHP3-ACAD11	BLM
ARGT	BBS10	C5AR1
ARHGAP5	MT-TL1	CA2
ARNB	GATA3	CAPN1
AROD	HNF1A	CASP1
ASPC	ALB	CAT
AUR	SETD2	CDK1
AVRB	ATM	CDK2
BACE1	HFE	CDKN1B
BLVRA	IFNG	CHUK
BMPR2	CCN2	CSNK2A1
BOTA	FN1	CTSD
BOTD	UMOD	CTSS
BT_4395	CFHR1	CXCR4
BTK	B2M	CYP19A1
CA1	HTRA1	CYP3A4
CA12	HIF1A	CYSLTR2
CA4	IQCB1	DPP4
CA5A	TUBB3	DRD1
CA9	CRP	DRD2
CALM	PTEN	DSP
CATM	CST3	EDNRA
CBX4	TFE3	EDNRB
CCNE1	CLDN19	EGFR
CCRA	CCL2	EGR1
CDC14B	OGG1	EIF2S1
CDC25B	FHIT	ENPP2
CDK5R1	AKT1	EPHX2
CHRM4	MITF	ERAP1
CHRM5	C11orf65	ESR1
CLK4	CXCL8	ESRRG
CMAA2	CAV1	F10
COOS	SERPINA1	F13A1
COXS	CTNNB1	F2
CPCA	AQP2	FAH
CRS2	TSC2	FASN
CRY2AA	WDR72	FEN1
CRYGS	SLC9A3	FGF1
CST7	IL1B	FGF2
CUL5	FCGR2A	FPR1
CUTA	HLA-DRB1	FPR2
CYP108	BSND	FYN
CYS3	IGF1	GAD2
CYSD	IL10	GCH1
CYSH	TSC1	GCK
DAO	SCARB2	GDI1
DAPD	MIR21	GJB2
DAPK2	CLCNKB	GPBAR1
DBT	FGF23	GRB2
DDB1	NPHS1	GSK3B
DEF1	FBN1	GSTP1
DEF2	COL4A5	GTF2I
DHH1	APOA1	HDAC6
DHODH	EDN1	HHEX
DHRS4	SERPINE1	HPRT1
DLTA	ELN	HPSE
DNAE	STN1	HRAS
DNAG	EPO	HTR2A
DNAX	MIF	HTR2C
DOK2	STX1A	IDO1
DPEP	NLRP3	IGF2R
DPP9	SDHB	IL2
DPPA	CDH1	IL23R
DPYS	SPP1	IL5
DSBA	FGFR3	IL6
DSVA	DYNC2H1	INS
DTD	ICAM1	INSR
DUSP3	HGF	IRF4
ECE2	COL4A3	ITGB1
ECI1	BMP4	KLF5
EF_3048	CX3CR1	KLK1
EFT1	EPHA2	LCK
ELBB	KCNN4	LDHB
ENO	TMCO1	LGALS3
ENV	NPPA	LYN
EPHB1	CCND1	MAPK1
EPN1	LMX1B	MAPK10
ERA	KL	MAPK9
EVE	IL4	MCL1
EXC-4	NOS3	MET
EXOSC9	KCNJ1	MGAM
F	THBD	MGMT
FABD	GSTM3	MKI67
FAS2	IL18	MMP13
FBP1	CASR	MMP2
FCGRT	GSN	MMP9
FDHE	APOL1	MSX1
FES	IL1RN	MTOR
FFAR4	CD36	MYO6
FLPA	RRM2B	NEU1
FOL1	CFHR5	NFAT5
FOLA	TIMP1	NFE2L2
FPRL2	CCR6	NFKB1
FRMPD1	CP	NR1I2
FUCA1	SLC9A3R1	NR3C2
FUM1	BRAF	NTRK3
G	KDR	OPRK1
GAG-POL	FGA	P2RX1
GAL10	MMP1	P4HB
GALK	GCLC	PARP1
GALM	ABCB1	PCK2
GAP	SMAD4	PCNA
GART	PPARG	PDGFRB
GAS2	NPHS2	PGM1
GATZ	MBL2	PIK3CA
GBP1	CTNS	PIK3CG
GGH	NONO	PIK3R1
GGTA1	FAS	PIN1
GINS1	SLC12A1	PLAU
GLNE	VIM	PNPO
GLRA1	APOB	PPARA
GLTA	CEACAM6	PRPS1
GLYA1	ACTB	PSMD4
GLYQ	ALMS1	PTGS1
GLYQS	MPO	PTPN1
GOT1	CLCNKA	RARA
GPD1L	ENG	RARB
GPR17	IGF2	RPS6KA3
GPR6	GFRA1	SAMHD1
GRIA2	FASLG	SCD
GRIK2	BMP6	SCN2A
GRIN1	LCN2	SCN4A
GRK5	SMAD3	SELP
GSH2	LRP2	SHBG
GZMK	STAT1	SLC13A5
HA	KRT18	SLC40A1
HBP	BCL2	SLC6A2
HBP1	LMNA	SLC6A3
HCAR2	IL13	SRC
HCK	BGLAP	SSTR2
HDAC1	CD46	STAT3
HDAC10	TGFB2	STAT5A
HDAC5	IGFBP3	STING1
HEMB	CDKN2A	SULT2A1
HEML	PBX1	THRB
HES1	CSF2	TJP2
HMCA	FGFR1	TLR4
HN	IL1A	TOM1
HPCE	NAGLU	TRIM24
HSCA	CD2AP	TTR
HSD17B10	CXCR3	TYMS
HSD17B3	HNF4A	VCP
HXLB	ABCB4	VDR
HYR1	JUN	VEGFA
ICD	IFNA1	VWF
IGHG1	TUBA1A	XDH
ILES	BRCA2	ZEB2
IMPDH	POLE
IMPDH2	CASP3
IOLI	BMP7
ITCH	FLT1
ITK	PLG
ITPKC	H19
JAK3	MMP7
KAIC	AGER
KAMA	MDM2
KATA	COL4A1
KDM1A	NPPB
KDM4A	GAPDH
KIRREL3	KIT
KMO	PTGS2
KYNU	NOS2
L1	BBS9
LACC	IL17A
LACF	THBS1
LACI	CTLA4
LEPA	SOD2
LGALS4	AQP1
LGALS8	SLC2A1
LGALS9	HLA-B
LHX3	GSTM1
LI637	SIRT1
LIG	PRKAR1A
LON	GNAS
LPAR1	JAG1
LTA4H	APC
LYAR	ANGPT2
LYSMD1	MIR34A
MAG	LOX
MAGI1	ELANE
MALQ	PAX6
MAN1B1	EPAS1
MAN2B1	GREM1
MAOA	CALR
MAP3K3	CDC73
MARK1	IL2RA
MBP1	SLC34A3
MCRA	FGFR2
MDEA	CCL5
MDM4	RPGRIP1
ME2	TLR2
MENC	GLI3
MEPA	SMAD2
METG	TF
MID1	PTH
MJ0158	TIMP3
MJ0882	VEGFC
MJ1052	ADIPOQ
MJ1651	GGT1
MMOX	CXCL10
MNME	GPC3
MNMG	MYH9
MOBB	BAP1
MPDZ	TINF2
MPI	RBP4
MRI1	CLU
MUKB	VCAM1
MUTB	PDGFB
MVD1	AGTR2
NADE	KCNJ11
NADR	SMAD7
NANA	PON1
NARG	MIR199A1
NCU04071	ERBB2
NDKC-1	TBX18
NEU2	AGXT
NEU3	KRT19
NEU4	ABCB11
NFO	COL1A1
NGLY1	RPA1
NIC96	SLPI
NIKR	CRYAA
NIR	TMEM127
NIRK	LEP
NMUR2	WNT4
NPY1R	CCR2
NTSR2	IGFBP5
NUB1	C4A
NUP98	CD4
OPRM1	HP
OS05G0573700	MTHFR
OTU1	GPT
P	FAN1
P2RY6	SKIV2L
PAP2	HLA-A
PARG	ENPP1
PCM	NOX4
PDCD4	NOTCH2
PDE3A	AMBP
PDXS	CCL11
PELL	SDHD
PENA	DICER1
PEPX	IFNA2
PGC	CD40
PGI	TGFBR1
PH1511	MMP3
PH1897	FANCD2
PHOA	CHD7
PHOT1	S100A8
PHYA	DKC1
PHYB	JAK2
PLEK	COL18A1
PLK4	SHH
PMM1	SNAI1
PMP2	CCL3
PNBA	ACP5
PNP	DEFB1
PP1A	IL1R1
PPDK1	SDHC
PPP1CB	MIR155
PPSA	ATP8B1
PRFC	PGF
PRIS	SOD1
PRKACA	TEK
PRKCH	PECAM1
PRMT1	NUP133
PSBA	TGM2
PSMA	LAMB2
PSMB1	HSD11B2
PTA	SERPINH1
PTAFR	CETP
PTGDR2	TNFRSF1A
PTGER2	TRIM8
PUFC	TP63
PURA	MIR30A
PURD	HBB
PURL	STAR
PYGB	GRHPR
PYGM	MAPK3
PYKF	ADCY10
PYRE	KNG1
QRFPR	ELOC
RAB31	TGFA
RAC3	KRAS
RAD23B	CXCL9
RBCL	NF1
RBSK	LIPC
RECC	F3
REN1	PDCD1
RFBF	CD34
RGY	KRT8
RHAD	SMARCAL1
RMLB	SERPINA3
RND1	HMGB1
RNHB	CYP11B2
RNR2	MAPK8
RORB	PIBF1
RPA	PIK3C2A
RPL9	TIMP2
RRM1	ARMC9
RSMF	BDNF
RSMH	MFF-DT
RUVA	CALCA
RUVB	PDPN
RUVBL1	HSPG2
RXFP1	CPT2
S1PR4	BRCA1
S1PR5	EPCAM
SARNP	H2AC18
SCN3A	S100A9
SEC13	ITGAM
SEC23A	FOXP3
SECA1	FGF10
SEGMENT-3	CHI3L1
SEGMENT-7	PTCH1
SEPS	NOTCH1
SHP	SLC17A5
SIGMAR1	CSF3
SLC12A5	LCAT
SLC18A2	SOX9
SLC1A1	KCNQ1
SLC1A2	ANXA2
SLC28A3	MIR126
SLC29A1	PTPRC
SLC5A11	MYC
SLC6A5	LPL
SMG7	NAT2
SNOAL	VEGFD
SODC	PEX1
SPT16	MIR15A
SRFAD	TNXB
SRM	PMS2
SRSF1	NR1H4
SSTR3	MAGI2
ST18	TET2
STARD5	FGF8
STP22	MUC5AC
STRBP	IGF1R
SUCA	FGF7
SULT1C2	ROBO1
SULT1E1	BEST1
SYJ1	CD40LG
TDP1	CDKN3
TFPI	MLH1
TGM3	TGFB3
THRA	GC
THRS	MT-ATP6
THSA	SERPINF1
TLR8	HSPA5
TOLC	SDHA
TOP2A	VTN
TOX	C5
TPI	AQP3
TRIM21	ABCA1
TRKA	MIR192
TRPB	TLR3
TRPC	PRPH2
TRPE	MIR17
TRS23	RHO
TRUA	YAP1
TST	PDE6D
TVAI	WNT5A
TYNA	LAMC2
TYRO3	MIR195
UAP1	CXCL12
UBL5	IL33
UGT78G1	AFP
UPK1A	CD79A
UPP	EZH2
UREA	ADM
USP14	ACTA2
UVSW	TNFRSF11B
UXAC	CSF1
VANX	EGLN3
VAV2	SPTAN1
VC_0702	ABCC8
VFR	CDH2
VGB	POSTN
WARS1	MAP2K1
XYNA	FAT4
Y10A	MEG3
YARS1	CD44
YCLQ	MTMR10
YESE	MIR142
YESX	MIR214
YIBA	STK11
YKQA	PDGFA
YKUI	TGFBR2
YOL057W	WRN
YOPX	CD55
YRRK	CCR5
YTBE	CR1
YXAF	EZR
YXIM	CREB1
YYCH	HAVCR2
ZBTB43	HFE-AS1
ZNF347	PTPN11
ZNF462	PTPN22
	ASPM
	DNMT3A
	SLC26A4
	HSPA4
	CFHR2
	COL1A2
	RYR1
	NOD2
	ARG1
	KEAP1
	DAB2
	GFAP
	IL9
	CCL17
	PVALB
	SMARCA4
	CASP8
	HLA-DQB1
	GUSB
	GSTT1
	MIR204
	RAF1
	RHEB
	TFAP2A
	CDKN1A
	TJP1
	SERPINC1
	CYP1A1
	EP300
	CXCL1
	HSPA8
	BIRC5
	APOA2
	CCL4
	SPARC
	IL15
	SELE
	ACE2
	MASP2
	ACTC1
	RHOA
	OSGEP
	GZMB
	MALAT1
	RPE65
	HJV
	TNFSF10
	PDX1
	RAD51
	BSG
	GUCY2C
	LBR
	REST
	DCHS1
	DDR1
	CRB1
	POLG
	CXCR2
	SIX2
	MT-ND1
	HSPB1
	GDNF
	RAD51C
	ALG8
	PTHLH
	FBXW7
	MIR106B
	COL3A1
	CYP27B1
	ALDOB
	BCL2L1
	TALDO1
	C4B
	NOS1
	MAPT
	MIR29C
	IL12A
	MIR130A
	RPGR
	ENO2
	SPRY2
	SLC25A13
	MIR27A
	SETBP1
	MIR29B1
	EFEMP1
	CFP
	KANK1
	XRCC1
	CD59
	APP
	SERPING1
	MIR210
	MT-ND5
	COMT
	MYCN
	PRL
	LTF
	SLC9A3R2
	LDLR
	F5
	BAX
	FANCC
	MEN1
	MT-ND4
	DDIT3
	GALNT3
	TBX4
	COL2A1
	SST
	MIR221
	RPL5
	ERCC2
	ACVRL1
	MSH6
	NSD1
	DNAH8
	ACTG1
	SFTA3
	CXCL2
	CYP1B1
	CD86
	MAPK14
	MYOD1
	DES
	GATA1
	EIF2AK3
	CLCN4
	PRKCA
	CNGB3
	CCL22
	DCN
	MERTK
	NPY
	RASSF1
	DVL1
	IGFBP1
	CYCS
	KIF1B
	GRP
	RPS27A
	ABCC2
	MIR200A
	ENPEP
	NDUFS7
	SQSTM1
	MED12
	MIR26A1
	CLDN10
	TYMP
	MIR150
	NPM1
	PKM
	MT-CYB
	TNNT2
	PTX3
	LRP5
	SLC34A2
	MUC4
	CDKN1C
	TTN
	LACTB
	FLT3
	ADAMTS9-AS2
	CYP3A5
	USH2A
	DNAJB1
	TLR9
	TNFRSF10B
	COL8A1
	CYP1A2
	TCF4
	FANCA
	CANX
	IMPG2
	SCARB1
	PNPLA6
	ZIC3
	FOS
	HLA-DQA1
	STAT4
	MIR29A
	ICOSLG
	SEC23B
	MIR93
	CASP9
	EPHX1
	MIR143
	AP3B1
	TOLLIP
	MBTPS2
	WDR73
	GLI2
	CFD
	WDR4
	GALK1
	ITGB4
	VIP
	MUC6
	MT-ND2
	KLF4
	TUG1
	RLBP1
	BRIP1
	CALB2
	CCK
	STUB1
	MIP
	TXN
	RETN
	AR
	TNFSF11
	MMP12
	HMGCR
	GNRH1
	MMUT
	PFKFB3
	FLT4
	RELA
	CRYAB
	MIR328
	CEP152
	PLAT
	XIAP
	RAB5A
	CUL3
	BRD4
	ADA2
	PCSK9
	ABCD3
	SNCA
	RB1
	IL3
	PROM1
	MIR185
	BMP2
	MIR144
	MIR146A
	ACD
	MIR27B
	DKK1
	GUCY2D
	WDR62
	VLDLR
	APPL1
	APOC3
	MIR122
	IL2RB
	CENPJ
	XBP1
	PAX4
	ELAVL1
	LAMC1
	CSF1R
	SOCS1
	CFLAR
	PNPLA3
	GAS5
	SFRP1
	TNNI3
	KANSL1
	BLOC1S3
	MAX
	BPI
	LIFR
	CCNB1
	MIR222
	LRAT
	PSMB8
	CCR7
	MRE11
	ARNT
	SDHAF2
	HMGA2
	TGIF1
	GH1
	FABP1
	ARSB
	U2AF1
	SMPD1
	NR5A1
	PPARGC1A
	CRX
	VDAC1
	FADD
	ABCC6
	KITLG
	THPO
	WFS1
	RBX1
	YY1
	C3AR1
	STAT5B
	MIR494
	MIR335
	NDUFS4
	RDH12
	FOXC1
	CDK5RAP2
	PDGFC
	DMBT1
	FARSB
	SOST
	CHGA
	AVP
	LAMB3
	CCR1
	MAP2K2
	PSMB9
	MGP
	SCN1B
	RBPJ
	CTSK
	MEPE
	NTS
	CCL26
	CEL
	EIF4EBP1
	TTC37
	MUTYH
	AHSG
	PITX2
	LAG3
	ANXA1
	DLST
	GDF11
	GHRL
	NOTCH3
	ARX
	TNFRSF1B
	GSR
	OTX2
	LPA
	CDK6
	MIR22
	MLXIPL
	STIL
	MIR212
	HSPA1A
	THY1
	MIR223
	POMC
	MASP1
	LAMP2
	STXBP1
	MIRLET7D
	MT-TK
	G6PD
	FOLH1
	MIR101-1
	CAPN10
	CREBBP
	DNAJC5
	ITGA6
	P2RY1
	BCR
	CEP135
	RNF5
	LTA
	SPHK1
	MIR15B
	TFRC
	C1S
	CLCN2
	ACADVL
	PLIN1
	BLOC1S1
	CDC42
	CNR1
	AIF1
	DVL3
	PLIN2
	IFT20
	MIR424
	GRK2
	MIR23B
	YWHAE
	PRODH
	SLC12A2
	WNT3
	MIR182
	RNU4ATAC
	MIR9-1
	FURIN
	ITGB3
	MYH7
	ASAH1
	SOD3
	PRKG1
	MIRLET7A1
	CD247
	GRHL2
	MIR18A
	MIR31
	BECN1
	ROM1
	PGR
	VCL
	AHSA1
	GJA1
	PACS1
	VEGFB
	DLL1
	UBC
	SOCS3
	CYP2E1
	LAMP1
	PSMA6
	AQP4
	SP1
	MIR106A
	NOTCH4
	B3GAT1
	BMPR1A
	APCS
	NRP1
	SEMA3A
	TUBB
	IFIH1
	FLNA
	MIAT
	REG3A
	DMD
	MIR103A1
	LEPR
	POR
	TREX1
	COG6
	MIR193A
	PTGDS
	ALDH2
	TUBB2A
	LEPQTL1
	IL7
	MMP14
	PSMD1
	CHRM3
	CD28
	CLDN1
	KMT2D
	CYP2D6
	ERBB4
	ACTG2
	TNFRSF10A
	MAF
	TERF1
	ANXA6
	CD163
	ROR2
	SERPINF2
	CCN4
	MTTP
	GAST
	FLII
	KCNA1
	TNFSF13B
	HLA-C
	BDKRB2
	ADAMTS9
	CYBA
	DYRK1A
	CYP21A2
	IAPP
	MECP2
	ALPL
	IGHE
	FSHR
	ZFPM2
	MIR10A
	APOA4
	IGFBP4
	TRRAP
	ATG5
	NANOG
	FLVCR1
	TULP1
	RPS19
	USP9X
	SIRT3
	FTO
	FIG4
	PRPF31
	FOXO1
	UCP2
	IL7R
	GAS6
	PSMD2
	CYP11A1
	PAH
	TFR2
	BIRC3
	TUBG1
	SRY
	MYD88
	AQP5
	MT-CO2
	PTH1R
	ASTN2
	RREB1
	GRK1
	PIGY
	RPS6KB1
	CCBE1
	AGRN
	GJC1
	MIR338
	LYST
	ANGPT1
	NAA10
	DGUOK
	F2RL1
	MIR320A
	ETFA
	TLR7
	NR2E3
	UCHL1
	SYP
	IDH1
	MIRLET7G
	ROCK1
	TPMT
	NDUFS2
	MIR19A
	PARK7
	PLA2G2A
	ADAM10
	MYLK
	KCNJ5
	NR3C1
	PF4
	PAWR
	FOXM1
	NSD2
	PSMC2
	DCT
	ZNF148
	ITGB2
	BUB1B
	ITGA2
	ADAMTSL1
	TMEM199
	SKI
	RP1L1
	IGFBP2
	TNC
	EYS
	MIR885
	ENO1
	MT-TS1
	COL14A1
	GPX3
	CD14
	MYOCD
	FKTN
	SIK1
	WDR11
	RTTN
	RUNX2
	RELN
	PRNP
	SLC29A3
	TREM2
	SLC15A2
	GDF15
	SCT
	TRPM7
	LTBP1
	CD63
	ACSL4
	SLC7A8
	HABP2
	MSR1
	RBP3
	GATA4
	SCN1A
	PRKCB
	KRT14
	MED13L
	PLAUR
	FGF21
	MYH6
	ERCC1
	EXT2
	TWIST1
	APOC2
	PNKP
	WWOX
	CCN3
	MAP3K7
	MICA
	AGK
	CNTLN
	PRDX1
	GPER1
	LGALS1
	SEMA6A
	ZMPSTE24
	IFT46
	CDH5
	RECQL4
	SLC25A22
	YWHAQ
	WNT3A
	PRKD1
	NTRK1
	LOC107133510
	KMT2C
	UFM1
	CNTNAP2
	IL6ST
	AMH
	CTC1
	NGF
	KRT5
	PRKDC
	GALT
	NFKBIA
	POLD1
	MAPKAP1
	ELP1
	PIK3CD
	PDE6B
	SERPINA7
	TAC1
	CNTF
	APOH
	CTSL
	CHIT1
	LOC106099062
	MTR
	NPC1
	ITGAV
	POT1
	UBE3A
	TFF1
	ZNF699
	VAC14
	TH
	CBS
	GPX1
	PRG2
	CDH23
	IL1RAPL2
	HDAC9
	NR1H2
	RPTOR
	TWNK
	TMEM213
	LOC106627981
	NXNL1
	CYP2C19
	MYO7A
	FOXO3
	NGFR
	RACK1
	ABCB7
	RPS26
	RARS1
	BCAR1
	IRS1
	DEPDC5
	CDKN2B
	CTSB
	CAD
	P2RX7
	PLK1
	S100B
	TRPM3
	RS1
	MAP1B
	MIR125A
	IL1RL1
	LMOD1
	SHC1
	ALPP
	VPS11
	UQCRC2
	DHCR24
	IL12B
	ETV6
	IGFBP7
	OXA1L
	TNFAIP3
	UBA5
	FMN1
	DDRGK1
	MIR451A
	CCR3
	ASXL1
	MYL9
	CEP63
	STAT2
	UGT1A1
	COG2
	MSTN
	SLC4A11
	ACKR3
	AIM2
	CD69
	HSPA1B
	GHR
	PSAP
	CYP2C9
	GLUD1
	CHAT
	DDC
	LRP6
	BCHE
	LRRK2
	TCF7L2
	NCAM1
	PAX7
	DVL2
	NT5E
	BAK1
	ATP7A
	MIR483
	PPIG
	CRH
	COX5A
	TARDBP
	FBN2
	NPPC
	COG7
	F9
	PRKCZ
	FCGR3B
	XK
	RPL35A
	ATP6AP2
	RAC1
	WNT1
	TAP2
	RPS27
	CDH11
	RPL15
	PRKAA1
	FMR1
	ASS1
	CSTB
	CCN1
	MIR342
	IL17RA
	GCDH
	PRKAA2
	ARSA
	SNAP25
	RXRA
	AKT2
	RPL26
	IRX2
	CYP17A1
	FCN2
	SIRT6
	CCL24
	TXNRD2
	IL6R
	NOX1
	SATB2
	BGN
	TSLP
	PDE5A
	PTF1A
	HDAC4
	HSPA9
	IL1RAPL1
	DRD3
	CD9
	KCNT1
	GRN
	LIG3
	CFL1
	CDKN2B-AS1
	PCDH19
	MIR146B
	PAPPA
	HSD3B2
	UFL1
	UFD1
	MCM5
	SASS6
	ATP6V0A2
	TNFSF12
	FCGR3A
	LAMA5
	MLKL
	AHR
	MUC2
	FTL
	CLN3
	KLK3
	DDR2
	PRKN
	ATF4
	GCG
	SORL1
	OTULIN
	GP1BA
	KLC1
	INSL3
	BLZF1
	PLA2G6
	CTCF
	OXT
	ADRB1
	INHBA
	LGALS3BP
	CNDP1
	RPL11
	TPI1
	KCNV2
	EHMT2
	ACAN
	RPS10
	DLK1
	KCNH5
	NPR1
	XCL1
	RBFOX3
	CGA
	MINPP1
	IL22
	ADAR
	HADHB
	HADHA
	SPATA7
	ABCA12
	CACNA1A
	ZAP70
	RPS24
	SLC11A2
	TREH
	POLG2
	IL16
	STX11
	HAS2
	COL4A2
	F8
	CXCL11
	OGDH
	UBR1
	CABIN1
	APLN
	PLA2G7
	ANK3
	GLO1
	NQO1
	KCNQ2
	MUC7
	FADS1
	GJA5
	SPTBN1
	SGSH
	AIFM1
	ITGA5
	MT2A
	SLC9A1
	INHBB
	CORIN
	SRF
	SRPX2
	ERBB3
	IRS2
	DNAH11
	MIR20A
	MAP1LC3A
	MFN2
	SCN8A
	TRPV6
	LOC102724058
	ITGAL
	ETS1
	NTN1
	DDX58
	SLC46A1
	NTRK2
	IRAK1
	ACACA
	RAPSN
	COMP
	GLS
	ITGA4
	STIP1
	AIRE
	TCN2
	NRG1
	PPBP
	FOXP1
	SOX4
	ECE1
	NKX6-2
	PDE4D
	INHA
	RUNX3
	EIF2AK4
	TAGLN
	A2M
	PLA2G4A
	GHSR
	LCA5
	PDPK1
	HPX
	GHRH
	OSM
	DKK3
	CD38
	SHOX
	GALNS
	NDRG2
	PROS1
	TNFSF14
	STX4
	IDH2
	TOMM40
	AIPL1
	KARS1
	ACVR1B
	NNT
	BLMH
	OGA
	CYBB
	ACLY
	RPS17
	FGB
	RPS29
	SLC16A1
	CYP2R1
	PFKP
	CACNA1C
	CAMK2G
	RORA
	ADRB3
	SLC6A4
	SURF4
	NEDD4
	HSP90B1
	TBX5
	FBLN1
	TNFAIP6
	IBSP
	TINAGL1
	CS
	LEFTY2
	VCAN
	IFNB1
	MIR217
	BACH2
	HEY1
	F2RL2
	TREM1
	GRM5
	HBA1
	CRHR1
	SLCO1B1
	MAP3K5
	CSMD1
	BMP15
	CX3CL1
	SKP2
	TG
	USH1C
	GSTA1
	MIR181A1
	IGF2BP2
	TP73
	NLRC5
	ID1
	DAG1
	REG1A
	ANKH
	SRP54
	PLXND1
	RAB6A
	PTK2B
	ABCF1
	PDE4A
	LMNB1
	ATP9A
	YBX1
	SMAD6
	C1QTNF5
	LAMB1
	PLCB1
	PROCR
	BAIAP3
	PINK1
	CDK5
	MIR107
	PON2
	MIR23A
	TP53BP1
	TBXA2R
	SRSF2
	MIR361
	BMI1
	AKR1A1
	NCOA3
	TSHR
	ADCYAP1
	CYP27A1
	MYBPC3
	CACNA2D1
	CCL20
	MAOB
	FAAP100
	MSN
	KCNQ3
	EPHA3
	HNRNPA1
	FHL1
	SBDS
	SREBF2
	NAMPT
	MIR205
	MYH1
	SOS1
	PDGFD
	BCL2L11
	CD58
	JAG2
	CAMK1
	MMP10
	CR2
	ID2
	MLN
	AOC1
	HELLS
	RICTOR
	SMURF2
	LAMB4
	NDUFS1
	NSUN2
	LMAN1
	ADAMTS4
	TPT1
	GALNT17
	RAG1
	MFGE8
	IPO8
	MIR19B1
	RPS15A
	ABCG1
	HSD11B1
	TINAG
	RPS28
	HMOX2
	SFRP2
	SYNJ1
	CAPN2
	PRDX6
	GPX4
	NHS
	PRDM1
	TPO
	CD27
	KCNQ4
	GALC
	FABP12
	CCND2
	ESPN
	PRICKLE1
	DNAJC21
	TBX21
	CHRNB2
	LMO7
	HIF3A
	KLRK1
	ACP1
	AQP9
	PEBP1
	MC2R
	ZDHHC9
	KIR3DL1
	IKBKB
	MIR132
	CCNA2
	ERG
	LGMN
	GAD1
	HK2
	SERPINB2
	TFF3
	KRT10
	PGAP2
	NPEPPS
	EEF1A1
	IREB2
	FST
	AGO2
	GK
	HUWE1
	GRIN2B
	CD160
	IL18R1
	SCN9A
	MAP1LC3B
	LTBP2
	MAPK7
	RELB
	BID
	ALX4
	TNXA
	E2F1
	HTR1A
	CEP170
	EEF1A2
	GNAI1
	DNM1L
	RAMP2
	ICOS
	ANGPTL2
	BAG3
	CDH13
	TUFM
	C1QTNF6
	PML
	ADSL
	PGA3
	LRP1
	PREP
	CCL21
	RLN2
	VAV3
	CGB3
	NLRP1
	PLCG2
	ASCC1
	DHFR
	PRDX5
	GJA8
	XRCC5
	GRB10
	GLUL
	CYLD
	AZU1
	PRKCE
	NDRG1
	TXNRD3
	LIN28A
	TIA1
	TRPS1
	ADAM12
	IQGAP2
	HSPA1L
	TMEM45A
	SLC6A1
	MAP4K2
	JUNB
	SMAD9
	NLRP5
	TUB
	NR4A1
	POLR1C
	CLIC1
	CACNA1D
	H2AX
	TIMP4
	CALCR
	IL1R2
	ANG
	MYH3
	MIR184
	WWP2
	CKB
	DBN1
	PTPN3
	SRD5A2
	NAIP
	HRH1
	NDUFS8
	HIVEP3
	XPC
	PLOD1
	SESN2
	IRF6
	MIR30B
	IL23A
	NME2
	DNAH6
	DNMT3L
	NOG
	CISH
	MEF2C
	ADIPOR1
	ATR
	DYNC1H1
	SLC2A4
	UTRN
	IMMT
	LIPE
	DISC1
	THOC2
	CD47
	EXOC3L2
	DRD5
	PRICKLE2
	TFAM
	CYSLTR1
	TNS1
	PPP1R15A
	FOXG1
	KHSRP
	SULF1
	RARRES2
	SMAD1
	BAZ1A
	FKBP5
	MIR340
	CGB5
	SORT1
	SLC16A2
	QDPR
	PTPN6
	TCF3
	STMN1
	CLDN5
	SLC8A1
	PTGES3
	RBBP4
	CALB1
	GLP1R
	POLR2B
	GSTO1
	EML6
	ADAMTS1
	MIR125B1
	THADA
	GCKR
	OPTN
	DRD4
	CASP6
	COMMD1
	HEXB
	SLC30A8
	RXRB
	DTNB
	RAD52
	H3-7
	NPC2
	CCL19
	ATP2A2
	TRPC4
	PDIA6
	MIRLET7B
	MIR197
	MIR363
	MIR125B2
	MIR199A2
	AREG
	MVP
	ARNTL
	CHKA
	GRM1
	MIR124-1
	SELENOP
	FZD4
	PCCB
	MIR127
	DNM2
	FXYD5
	TXNIP
	THSD7A
	GSTO2
	PDE6C
	DPYD
	LIF
	CBL
	TSPAN7
	RPL21
	NAT1
	TAPT1
	INTS4
	DYNC1I1
	EHF
	FABP5
	TRPC3
	HSPB2
	RIPK1
	TRA
	OXTR
	TBK1
	GADD45A
	ODC1
	PPARD
	MC4R
	SCAI
	NRF1
	IL21
	HLA-E
	CDH9
	MMP16
	RP2
	FNDC5
	PDIA3
	FSHB
	HYAL1
	GSTK1
	PSEN2
	CXCL14
	DUS2
	SH2D4B
	TRPM1
	OCA2
	RBP1
	MCTP2
	PDXK
	PYY
	ARSH
	NCF2
	TNFSF13
	FAM161A
	PCARE
	PCSK1
	AGXT2
	P2RY12
	LAMA4
	CSTA
	MIR183
	LRG1
	SUCNR1
	KCNA2
	BRD2
	SGCB
	AQP8
	MIR301A
	MT-RNR1
	HIP1
	CASP2
	PTPA
	ARL2
	PEMT
	OGN
	MIR497
	C7
	ACTN3
	IFNAR1
	HLA-DRB5
	P2RX4
	MIR33A
	ANXA3
	ITPR1
	PDE6A
	RGS9BP
	CGAS
	HSF1
	ITGAE
	ITGB6
	FOXP2
	MSRA
	CYP2B6
	ADH1B
	CEACAM1
	H4-16
	RYR2
	IL37
	MIR152
	SLC25A12
	DNM1
	UBB
	SLC5A5
	MIRLET7I
	KRT1
	HTR3A
	MIR96
	ADRA1A
	AICDA
	CD99
	MIR486-1
	ADAT3
	MIRLET7C
	SPAG17
	UTP15
	FMOD
	CLOCK
	ITIH4
	MIR29B2
	IL21R
	LRPAP1
	NRTN
	KLF7
	ALG13
	GLB1
	CMIP
	ATG7
	IHH
	QPCT
	CUX1
	RIT1
	HMGA1
	APOA5
	MAP3K1
	UBE3B
	HEPH
	COX4I2
	COX4I1
	PROK1
	FLOT1
	TFG
	GATD3
	SRD5A1
	ANGPTL4
	MIR92A1
	ELK1
	UGT1A7
	ZFP36
	CSE1L
	CYB5A
	PTMA
	POC1A
	ATP6V1E1
	OLR1
	ESRRA
	HSP90AB1
	ADAMTSL2
	DLG1
	DLG4
	PTTG1
	PRDX2
	GPNMB
	HSPA4L
	PKP2
	TOR1A
	TSPO
	ACO1
	ADAM9
	MIR194-1
	APLNR
	BPTF
	KCNH2
	ATP2B1
	SLC23A2
	HTR6
	DDX11
	IGES
	RPS3
	NFATC2
	MIR194-2
	MIR455
	DPAGT1
	CARS1
	GATA6
	CSN1S1
	SIRT2
	GABRA1
	MIR26B
	H6PD
	PMP22
	ASCL1
	AHSP
	MAS1
	VASH1
	MCM2
	BTD
	OMP
	ADCY1
	MIR181C
	LOC110806262
	KHDRBS3
	MAPKAPK2
	BICRA
	FADS2
	TERF2
	ANK1
	ARCN1
	MYO1D
	LTBP3
	CAPN5
	NEK3
	TNFRSF10D
	GBA3
	LONP1
	EIF6
	PRPF8
	ARG2
	DOCK2
	DIABLO
	PROC
	IDE
	ICAM2
	TSN
	CTBP2
	BMPR1B
	FECH
	CFAP46
	SORCS1
	TNFRSF13C
	RTN4
	LIN28B
	CENPC
	PMEPA1
	ATP5MG
	DHX30
	PPP2R2B
	CHRNA2
	HPN
	SAMD9
	RTRAF
	HYOU1
	RGN
	BAD
	SPHK2
	PCDH15
	COL6A1
	MSBP1
	GSDME
	MIR186
	SNRPN
	MMP20
	ITGA7
	AEBP1
	EIF3L
	CLTCL1
	MS4A1
	CSNK2B
	PTGER3
	LAMA1
	ACAD10
	SLC26A5
	MARCKS
	ZBTB16
	ADRA2A
	TRIB3
	SDC4
	HNRNPA2B1
	RPS6KA1
	TEAD1
	SLC39A14
	PHOX2B
	ISG20
	LRIG3
	NPLOC4
	CASP4
	CAPZA2
	TRH
	SOCS2
	DARS2
	NECTIN2
	ADAMTS5
	PTCD3
	VSTM2B
	SRP14
	SYNE1
	MIR188
	SLC12A6
	ADRA1B
	CCKBR
	PLN
	SMOC2
	ERP29
	CTSZ
	SLC35C1
	MYH2
	MGST1
	PON3
	CPQ
	VSIR
	MEOX2
	FHL2
	PIK3CB
	DLX5
	SERPINA6
	MYOZ2
	IL27RA
	SYNGAP1
	CNN2
[truncated: 587 more rows]
